# Supplementary material for: Minimal Inhibitory Concentrations of Thymol and Carvacrol: Toward a Unified Statistical Approach to Find Common Trends
Source: Microorganisms. 2023 Jul 7;11(7):1774. doi: 10.3390/microorganisms11071774 (PMC10384971; doi:10.3390/microorganisms11071774)
Supplement: Supplementary file 1 [file microorganisms-11-01774-s001.zip]

Archive with 1 entries (1 files):
- microorganisms-2401058-supplementary.xlsx
