# Supplementary material for: Minimal Inhibitory Concentrations of Thymol and Carvacrol: Toward a Unified Statistical Approach to Find Common Trends
Source: Microorganisms. 2023 Jul 7;11(7):1774. doi: 10.3390/microorganisms11071774 (PMC10384971; doi:10.3390/microorganisms11071774)
Supplement: Supplementary file 1 [file microorganisms-11-01774-s001.zip › microorganisms-2401058-supplementary.xlsx]

## Sheet: Sheet1
SUPPLEMENTARTY TABLE S1: DATA USED FOR STATISTIC
THYMOL										CARVACROL
ALL DATA			GRAM NEGATIVE			GRAM POSITIVE				ALL DATA			GRAM POSITIVE			GRAM NEGATIVE
5.52146	M		8.9872	Ec		8.51719	Sa			5.99146	M		6.10925	Sa		5.19296	Ec
5.76832	M		9.66186	Ec		4.15888	Sa			5.70378	M		5.54126	Sa		6.90776	Ec
5.76832	M		8.00637	Ec		5.54518	Sa			6.46147	M		-1.38629	Sa		6.21461	Ec
5.76832	M		-0.980829	Ec		6.21461	Sa			5.07517	M		6.10925	Sa		6.21461	Ec
5.52146	M		4.82831	Ec		-0.967584	Sa			5.07517	M		8.51719	Sa		6.90776	Ec
6.46147	M		5.52146	Ec		5.52146	Sa			5.07517	M		11.5129	Sa		6.21461	Ec
5.76832	M		6.21461	Ec		8.92665	Sa			5.07517	M		8.24538	Sa		6.10925	Ec
5.99146	M		5.76832	Ec		5.52146	Sa			5.76832	M		7.1309	Sa		8.9872	Ec
5.99146	M		5.07517	Ec		4.85203	Sa			5.4161	M		6.90776	Sa		10.8198	Ec
6.46147	M		5.07517	Ec		5.73657	Sa			5.76832	M		5.23378	Sa		8.93853	Ec
5.76832	M		4.13517	Ec		5.73657	Sa			5.76832	M		5.4161	Sa		8.29405	Ec
5.76832	M		8.29405	Ec		6.42972	Sa			5.76832	M		9.63233	Sa		5.92693	Ec
6.46147	M		10.8198	Ec		5.73657	Sa			6.90776	Y		7.6009	Sa		5.92693	Ec
6.43775	Y		9.62046	Ec		5.73657	Sa			7.1309	Y		5.01064	Sa		8.93853	Ec
8.29405	Y		-1.17118	Ec		5.73657	Sa			5.76832	Y		5.73657	Sa		-0.693147	O157:H7
6.46147	Y		6.90776	Ec		4.85203	Sa			8.29405	Y		5.73657	Sa		6.21461	O157:H7
7.6009	Y		6.90776	Ec		7.6009	Sa			5.76832	Y		5.73657	Sa		6.90776	O157:H7
6.46147	Y		6.90776	Ec		10.3139	Sa			5.76832	Y		5.73657	Sa		6.90776	O157:H7
6.46147	Y		6.21461	O157:H7		8.69951	Sa			5.76832	Y		5.01064	Sa		6.90776	O157:H7
6.46147	Y		6.21461	O157:H7		3.44042	Sa			5.76832	Y		5.99146	Sa		6.90776	O157:H7
6.46147	Y		6.21461	O157:H7		-1.38629	Sa			10.8198	Gp		7.37776	Sa		6.21461	O157:H7
5.72978	Y		6.90776	O157:H7		12.2061	Sa			-2.07944	Gp		-1.38629	Se		5.19296	O157:H7
5.82234	Y		6.90776	O157:H7		-1.83258	Sa			5.39363	Gp		-4.18136	Se		-0.693147	Pro
4.82831	Y		6.21461	O157:H7		6.68461	Sa			6.90776	Gp		5.73657	Se		8.9872	Pro
5.52146	Y		6.90776	Ec		8.06149	Sa			-0.693147	Gp		5.73657	Se		8.9872	Pse
5.76832	Y		0	O157:H7		5.73657	Se			6.10925	Gp		5.73657	Se		-0.693147	Pse
5.76832	Y		-4.38203	O157:H7		5.73657	Se			5.54126	Gp		5.73657	Se		7.6009	Pse
5.76832	Y		5.99146	Sal		5.73657	Se			-1.38629	Gp		5.01064	Se		11.5129	Pse
6.04685	Y		-0.693147	Sal		5.73657	Se			6.10925	Gp		5.01064	Se		10.8198	Sal
8.9872	Gn		11.5129	Sal		5.73657	Se			8.51719	Gp		4.82831	Str		-0.693147	Sal
9.66186	Gn		-0.693147	Sal		6.42972	Se			11.5129	Gp		7.82405	Str		5.273	Sal
8.00637	Gn		5.76832	Sal		8.29405	Se			8.24538	Gp		7.82405	Str		4.13517	Sal
-0.980829	Gn		5.76832	Sal		6.21461	Se			7.1309	Gp		7.82405	Str		3.44202	Sal
4.82831	Gn		5.76832	Sal		6.21461	Se			6.90776	Gp		7.82405	Str		3.25963	Sal
5.52146	Gn		-1.83258	Sal		6.21461	Se			5.23378	Gp		8.29405	Str		2.56649	Sal
6.21461	Gn		5.99146	Sal		-1.38629	Se			5.4161	Gp		8.29405	Str		-0.693147	Sal
5.76832	Gn		5.99146	Sal		6.90776	Lm			9.63233	Gp		8.9872	Str		5.92693	Sal
5.07517	Gn		7.6009	Sal		0	Lm			7.6009	Gp		10.8198	Str		6.90776	Sal
5.07517	Gn		-3.63481	Sal		8.29405	Lm			5.01064	Gp		3.83945	Str		6.65929	Sal
4.13517	Gn		5.99146	Sal		3.44042	Lm			5.73657	Gp		4.82831	Str		6.65929	Sal
8.29405	Gn		6.90776	Pse		5.52146	Str			5.73657	Gp					6.65929	Sal
10.8198	Gn		6.21461	Pse		-2.35388	Str			5.73657	Gp
9.62046	Gn		0	Pse		8.29405	Str			5.73657	Gp
-1.17118	Gn		11.5129	Pse		8.29405	Str			5.01064	Gp
6.90776	Gn		8.9872	Pro		8.69951	Str			5.99146	Gp
6.90776	Gn		8.9872	Pse		11.5129	Str			7.37776	Gp
6.90776	Gn		8.9872	Entero		8.51719	Str			-1.38629	Gp
6.21461	Gn		0	Entero		8.51719	Str			-4.18136	Gp
6.21461	Gn		6.21461	Entero		8.51719	Str			5.73657	Gp
6.21461	Gn		5.52146	Entero		8.51719	Str			5.73657	Gp
6.90776	Gn		-1.83258	Entero		6.21461	Str			5.73657	Gp
6.90776	Gn		4.13517	Pro		8.51719	Bc			5.73657	Gp
6.21461	Gn		0	Pro		8.92665	Bc			5.01064	Gp
6.90776	Gn					2.74727	Bc			5.01064	Gp
0	Gn					5.07517	Bc			4.82831	Gp
-4.38203	Gn					5.79174	Bc			7.82405	Gp
5.99146	Gn					10.8198	Bs			7.82405	Gp
-0.693147	Gn					-1.38629	Bs			7.82405	Gp
11.5129	Gn					5.07517	Bs			7.82405	Gp
-0.693147	Gn					6.04579	Bs			8.29405	Gp
5.76832	Gn					6.04693	Spore			8.29405	Gp
5.76832	Gn					5.07517	Spore			8.9872	Gp
5.76832	Gn					-1.17118	Spore			10.8198	Gp
-1.83258	Gn					-1.17118	Spore			3.83945	Gp
5.99146	Gn					-1.17118	Spore			4.82831	Gp
5.99146	Gn					6.90776	Lact			5.19296	Gn
7.6009	Gn					3.40639	Lact			6.90776	Gn
-3.63481	Gn					3.66891	Lact			6.21461	Gn
5.99146	Gn					13.3047	Ent			6.21461	Gn
6.90776	Gn					5.07517	Ent			6.90776	Gn
6.21461	Gn					5.07517	Ent			6.21461	Gn
0	Gn					5.07517	Ent			6.10925	Gn
11.5129	Gn									8.9872	Gn
8.9872	Gn									10.8198	Gn
8.9872	Gn									8.93853	Gn
8.9872	Gn									8.29405	Gn
0	Gn									5.92693	Gn
6.21461	Gn									5.92693	Gn
5.52146	Gn									8.93853	Gn
-1.83258	Gn									-0.693147	Gn
4.13517	Gn									6.21461	Gn
0	Gn									6.90776	Gn
8.51719	Gp									6.90776	Gn
4.15888	Gp									6.90776	Gn
5.54518	Gp									6.90776	Gn
6.21461	Gp									6.21461	Gn
-0.967584	Gp									5.19296	Gn
5.52146	Gp									-0.693147	Gn
8.92665	Gp									8.9872	Gn
5.52146	Gp									8.9872	Gn
4.85203	Gp									-0.693147	Gn
5.73657	Gp									7.6009	Gn
5.73657	Gp									11.5129	Gn
6.42972	Gp									10.8198	Gn
5.73657	Gp									-0.693147	Gn
5.73657	Gp									5.273	Gn
5.73657	Gp									4.13517	Gn
4.85203	Gp									3.44202	Gn
7.6009	Gp									3.25963	Gn
10.3139	Gp									2.56649	Gn
8.69951	Gp									-0.693147	Gn
3.44042	Gp									5.92693	Gn
-1.38629	Gp									6.90776	Gn
12.2061	Gp									6.65929	Gn
-1.83258	Gp									6.65929	Gn
6.68461	Gp									6.65929	Gn
8.06149	Gp
5.73657	Gp
5.73657	Gp
5.73657	Gp
5.73657	Gp
5.73657	Gp
6.42972	Gp
8.29405	Gp
6.21461	Gp
6.21461	Gp
6.21461	Gp
-1.38629	Gp
5.52146	Gp
5.52146	Gp
6.90776	Gp
0	Gp
8.29405	Gp
3.44042	Gp
5.52146	Gp
-2.35388	Gp
8.29405	Gp
8.29405	Gp
8.69951	Gp
11.5129	Gp
8.51719	Gp
8.51719	Gp
8.51719	Gp
8.51719	Gp
6.21461	Gp
8.51719	Gp
8.92665	Gp
2.74727	Gp
5.07517	Gp
5.79174	Gp
10.8198	Gp
-1.38629	Gp
5.07517	Gp
6.04579	Gp
6.04693	Gp
5.07517	Gp
-1.17118	Gp
-1.17118	Gp
-1.17118	Gp
-2.52573	Gp
-2.52573	Gp
-1.38629	Gp
6.90776	Gp
3.40639	Gp
3.66891	Gp
13.3047	Gp
5.07517	Gp
5.07517	Gp
5.07517	Gp
